# Supplementary material for: Quadrupling the N95 Supply during the COVID-19 Crisis with an Innovative 3D-Printed Mask Adaptor
Source: Healthcare (Basel). 2020 Jul 23;8(3):225. doi: 10.3390/healthcare8030225 (PMC7551339; doi:10.3390/healthcare8030225)
Supplement: Supplementary file 1 [file healthcare-08-00225-s001.zip]

Archive with 3 entries (3 files):
- CartridgePrintingFile.stl
- CuttingStencilFile.stl
- MaskBasePrintingFile.stl
